# Supplementary material for: Risk of Treatment Failure and Death after Ablation in Hepatocellular Carcinoma Patients—A Multiparametric Prediction
Source: Cancers (Basel). 2023 Jun 21;15(13):3269. doi: 10.3390/cancers15133269 (PMC10339895; doi:10.3390/cancers15133269)
Supplement: Supplementary file 1 [file cancers-15-03269-s001.zip]

Archive with 1 entries (1 files):
- cancers-2416741-supplementary.pdf
